# Supplementary material for: Apostasia Mitochondrial Genome Analysis and Monocot Mitochondria Phylogenomics
Source: Int J Mol Sci. 2023 Apr 25;24(9):7837. doi: 10.3390/ijms24097837 (PMC10178136; doi:10.3390/ijms24097837)
Supplement: Supplementary file 1 [file ijms-24-07837-s001.zip]

Archive with 1 entries (1 files):
- ijms-2347460-supplementary.pdf
